# Supplementary material for: Ti Group Metallocene-Catalyzed Synthesis of 1-Hexene Dimers and Tetramers
Source: Molecules. 2021 May 8;26(9):2775. doi: 10.3390/molecules26092775 (PMC8125888; doi:10.3390/molecules26092775)
Supplement: Supplementary file 1 [file molecules-26-02775-s001.zip]

Archive with 1 entries (1 files):
- molecules-1198670-supplementary.pdf
